# Supplementary material for: Redetermination of conichalcite, CaCu(AsO4)(OH)
Source: Acta Crystallogr Sect E Struct Rep Online. 2008 Aug 6;64(Pt 9):i53–4. doi: 10.1107/S1600536808024173 (PMC2960568; doi:10.1107/S1600536808024173)
Supplement: Supplementary file 2 [file e-64-00i53-Isup2.hkl]

# 
# h,k,l, Fc-squared, Fo-squared, sigma(Fo-squared) and status flag 
# 
data_I
_shelx_title ' coni in P2(1)2(1)2(1)' 
_shelx_refln_list_code          4 
_shelx_F_calc_maximum      213.30 
_exptl_crystal_F_000       492.04 
_reflns_d_resolution_high  0.6353 
 
loop_ 
 _symmetry_equiv_pos_as_xyz 
 'x, y, z' 
 '-x+1/2, -y, z+1/2' 
 '-x, y+1/2, -z+1/2' 
 'x+1/2, -y+1/2, -z' 
 
_cell_length_a     7.3822 
_cell_length_b     5.8146 
_cell_length_c     9.2136 
_cell_angle_alpha  90.000 
_cell_angle_beta   90.000 
_cell_angle_gamma  90.000 
 
_shelx_F_squared_multiplier     1.000 
 
loop_ 
 _refln_index_h 
 _refln_index_k 
 _refln_index_l 
 _refln_F_squared_calc 
 _refln_F_squared_meas 
 _refln_F_squared_sigma 
 _refln_observed_status 
   2   0   0     6955.52     7191.94    131.95 o 
   4   0   0     7844.35     7862.90     69.18 o 
   6   0   0     6128.25     5943.09     62.36 o 
   8   0   0    11875.58    11632.60    138.72 o 
  10   0   0      187.89      181.31     15.04 o 
   1   1   0       22.27       21.26      2.05 o 
   2   1   0    25726.76    24364.18    206.78 o 
   3   1   0      115.69      111.16      2.99 o 
   4   1   0       88.14       91.56      2.30 o 
   5   1   0       60.67       57.08      2.31 o 
   6   1   0    13579.95    13183.70     91.90 o 
   7   1   0      190.94      194.22      6.01 o 
   8   1   0       89.90       96.56      5.65 o 
   9   1   0      138.55      148.85     10.30 o 
  10   1   0     2612.95     2646.16     57.68 o 
  11   1   0        0.90        3.46     10.37 o 
   0   2   0     6386.46     6418.05     72.23 o 
   1   2   0      321.59      322.38      5.91 o 
   2   2   0     8869.00     8704.16     54.37 o 
   3   2   0       23.43       22.46      1.94 o 
   4   2   0    27011.10    26906.66    155.23 o 
   5   2   0       45.50       45.23      2.68 o 
   6   2   0     1010.10     1055.28     14.42 o 
   7   2   0       22.97       23.78      3.70 o 
   8   2   0      360.17      363.89     13.64 o 
   9   2   0       28.06       33.08      7.16 o 
  10   2   0     1283.12     1272.58     52.26 o 
  11   2   0       43.24       49.28     15.57 o 
   1   3   0       29.33       26.71      2.73 o 
   2   3   0    13701.44    13535.95     92.54 o 
   3   3   0       37.99       30.20      2.67 o 
   4   3   0        1.35        6.57      3.92 o 
   5   3   0      306.55      301.91      6.78 o 
   6   3   0     7583.27     7658.02     77.92 o 
   7   3   0      344.99      368.97     12.07 o 
   8   3   0      173.99      172.04     12.33 o 
   9   3   0       37.66       49.71     14.29 o 
  10   3   0     2161.91     2144.10     74.84 o 
   0   4   0    45497.15    44079.37    405.20 o 
   1   4   0      270.88      255.23      8.01 o 
   2   4   0     1623.80     1662.25     20.14 o 
   3   4   0       16.81       23.99      3.51 o 
   4   4   0     3347.45     3197.77     33.86 o 
   5   4   0        1.51        2.50      2.78 o 
   6   4   0     3274.31     3292.59     38.37 o 
   7   4   0       50.58       45.71      8.53 o 
   8   4   0     7291.70     7113.47    171.31 o 
   9   4   0       13.39        4.62      8.74 o 
  10   4   0      241.16      176.14     25.17 o 
   1   5   0       77.85       90.75      6.97 o 
   2   5   0     8021.58     8048.87     71.99 o 
   3   5   0        2.57        2.21      3.64 o 
   4   5   0       12.66        7.48      3.95 o 
   5   5   0      152.51      156.37      9.07 o 
   6   5   0     4038.49     4038.65     53.33 o 
   7   5   0      113.06      129.65     13.63 o 
   8   5   0      147.90      145.60     18.54 o 
   9   5   0      284.58      267.79     38.83 o 
   0   6   0      262.83      243.00     18.57 o 
   1   6   0       23.04       16.58      5.66 o 
   2   6   0     2953.08     3033.96     45.22 o 
   3   6   0      131.45      126.80     10.39 o 
   4   6   0     8170.63     8109.06    104.72 o 
   5   6   0       17.99       17.60      9.03 o 
   6   6   0      440.91      402.95     27.70 o 
   7   6   0      110.69      104.15     28.80 o 
   8   6   0       60.41       75.39     26.24 o 
   1   7   0       31.54       25.93      7.85 o 
   2   7   0     2154.49     2134.20     45.50 o 
   3   7   0       13.48       15.50      8.10 o 
   4   7   0        5.38        7.89      7.81 o 
   5   7   0      121.26      100.62     18.42 o 
   6   7   0     1340.48     1365.37     66.91 o 
   7   7   0       26.59       11.01     20.65 o 
   0   8   0     6832.97     6882.13    144.95 o 
   1   8   0       25.79       12.69      8.62 o 
   2   8   0      456.56      397.48     23.51 o 
   3   8   0      151.95      135.29     15.55 o 
   4   8   0      271.63      283.23     45.79 o 
   5   8   0        6.95       -0.43     12.42 o 
   1   9   0       76.68       62.58     13.39 o 
   2   9   0     1014.51      987.91     54.06 o 
   1   0   1     2112.00     2152.00     27.89 o 
   2   0   1     4524.93     4642.21     35.23 o 
   3   0   1     6358.64     6346.67     47.23 o 
   4   0   1      494.29      480.53      6.37 o 
   5   0   1     9726.64     9614.10     71.59 o 
   6   0   1     1891.47     1889.55     19.73 o 
   7   0   1      433.24      473.05      8.19 o 
   8   0   1      502.79      507.20     12.06 o 
   9   0   1      292.82      287.66     11.23 o 
  10   0   1      265.34      265.73     13.73 o 
  11   0   1     1687.36     1735.16     54.30 o 
 -11   1   1      162.81      179.20     22.91 o 
 -10   1   1      466.30      482.48     18.68 o 
  -9   1   1      127.43      120.22     12.00 o 
  -8   1   1      415.46      405.71     11.08 o 
  -7   1   1      535.13      529.52      9.97 o 
  -6   1   1      758.22      766.28     11.44 o 
  -5   1   1     1786.63     1772.16     18.26 o 
  -4   1   1      826.32      800.59      9.46 o 
  -3   1   1      616.36      596.66      7.18 o 
  -2   1   1      212.13      212.28      3.05 o 
  -1   1   1     3084.61     3140.86     20.31 o 
   0   1   1     2573.58     2459.48     20.79 o 
   1   1   1     3099.90     3159.93     25.54 o 
   2   1   1      229.77      230.46      3.68 o 
   3   1   1      552.87      527.98      6.88 o 
   4   1   1      946.71      940.82     10.15 o 
   5   1   1     1719.92     1706.41     17.25 o 
   6   1   1      749.29      762.60     11.30 o 
   7   1   1      518.97      495.89      8.16 o 
   8   1   1      340.29      343.32     10.06 o 
   9   1   1       97.71       89.52      7.26 o 
  10   1   1      479.30      495.63     24.52 o 
  11   1   1      161.92      163.37     20.61 o 
 -10   2   1      115.31      121.98     13.94 o 
  -9   2   1     2022.11     2102.10     40.82 o 
  -8   2   1      333.10      329.63     11.14 o 
  -7   2   1     4493.65     4513.13     43.21 o 
  -6   2   1      248.23      270.92      7.73 o 
  -5   2   1      754.54      736.15     15.12 o 
  -4   2   1      160.19      177.12      4.79 o 
  -3   2   1     3661.43     3722.38     25.33 o 
  -2   2   1      561.94      575.46      7.13 o 
  -1   2   1    16429.34    16206.28    120.79 o 
   0   2   1      383.02      409.77      6.84 o 
   1   2   1    16446.51    16464.15    113.00 o 
   2   2   1      400.93      431.52      7.66 o 
   3   2   1     3745.74     3812.23     30.69 o 
   4   2   1      182.36      200.12      5.24 o 
   5   2   1      781.40      790.81     13.23 o 
   6   2   1      272.88      292.96      7.16 o 
   7   2   1     4544.38     4566.52     45.02 o 
   8   2   1      348.01      349.52     14.24 o 
   9   2   1     2039.60     1981.56     54.57 o 
  10   2   1      149.67      137.90     17.37 o 
  11   2   1       41.03       46.20     14.25 o 
 -10   3   1      332.23      343.37     30.98 o 
  -9   3   1      272.99      272.90     19.00 o 
  -8   3   1      230.64      242.62     12.26 o 
  -7   3   1      258.24      271.19      9.39 o 
  -6   3   1      428.70      432.83     11.66 o 
  -5   3   1     1270.68     1285.71     17.27 o 
  -4   3   1      534.13      534.15      8.90 o 
  -3   3   1      747.86      755.06     10.10 o 
  -2   3   1      171.71      171.80      4.92 o 
  -1   3   1     3041.71     3007.24     27.64 o 
   0   3   1      723.35      660.85      9.67 o 
   1   3   1     3110.88     3137.40     25.60 o 
   2   3   1      192.67      181.65      5.60 o 
   3   3   1      754.97      737.18     10.97 o 
   4   3   1      626.89      610.98     10.23 o 
   5   3   1     1351.52     1349.05     17.25 o 
   6   3   1      420.76      416.15      9.52 o 
   7   3   1      265.31      263.18      7.36 o 
   8   3   1      261.19      281.43     29.19 o 
   9   3   1      335.40      365.32     20.91 o 
  10   3   1      353.76      311.72     20.84 o 
  -9   4   1      289.80      188.82     30.00 o 
  -8   4   1      352.60      346.12     16.28 o 
  -7   4   1      614.22      604.83     20.51 o 
  -6   4   1      873.66      915.33     24.21 o 
  -5   4   1     5854.29     5821.85     51.50 o 
  -4   4   1      118.27      120.84      6.29 o 
  -3   4   1     5699.70     5729.15     47.59 o 
  -2   4   1     2250.39     2227.48     24.29 o 
  -1   4   1     3058.92     2899.67     27.76 o 
   0   4   1      202.03      197.63      6.53 o 
   1   4   1     2971.31     2907.34     29.49 o 
   2   4   1     2163.21     2121.82     24.99 o 
   3   4   1     5826.06     5831.27     53.05 o 
   4   4   1      135.94      137.11      6.70 o 
   5   4   1     5871.48     5853.58     56.59 o 
   6   4   1      893.76      940.98     18.05 o 
   7   4   1      616.59      601.56     18.93 o 
   8   4   1      377.37      378.64     22.77 o 
   9   4   1      297.28      275.32     21.23 o 
  10   4   1      277.87      299.67     22.93 o 
  -9   5   1      139.99      133.63     30.29 o 
  -8   5   1      229.75      221.76     23.52 o 
  -7   5   1      508.35      511.16     29.72 o 
  -6   5   1      335.85      342.60     20.62 o 
  -5   5   1      439.28      454.12     15.19 o 
  -4   5   1      815.27      822.44     17.69 o 
  -3   5   1     1303.42     1317.11     25.04 o 
  -2   5   1       86.75       77.62      7.15 o 
  -1   5   1     1710.05     1713.27     25.78 o 
   0   5   1     1064.43     1073.85     18.83 o 
   1   5   1     1725.19     1741.48     23.06 o 
   2   5   1      105.69      108.88      7.37 o 
   3   5   1     1272.95     1322.74     23.03 o 
   4   5   1      882.76      891.16     18.49 o 
   5   5   1      468.98      467.91     14.20 o 
   6   5   1      348.61      364.48     16.80 o 
   7   5   1      470.50      474.45     27.59 o 
   8   5   1      205.25      212.87     20.95 o 
   9   5   1      151.83      148.05     19.32 o 
  -8   6   1      140.44      149.12     33.49 o 
  -7   6   1     1917.87     2003.00     63.84 o 
  -6   6   1       93.06       98.57     14.82 o 
  -5   6   1      778.56      749.15     30.65 o 
  -4   6   1       59.00       58.28      9.53 o 
  -3   6   1     1068.80     1062.95     24.61 o 
  -2   6   1       84.56       84.85      9.65 o 
  -1   6   1     3572.74     3569.37     49.94 o 
   0   6   1       36.83       34.52      6.49 o 
   1   6   1     3507.39     3529.71     49.92 o 
   2   6   1       86.60      108.70      9.73 o 
   3   6   1     1104.78     1062.61     25.05 o 
   4   6   1       57.22       46.93      9.10 o 
   5   6   1      810.90      785.06     25.73 o 
   6   6   1      115.04      105.59     14.85 o 
   7   6   1     1953.49     1977.02     65.00 o 
   8   6   1      154.00       90.96     28.76 o 
  -7   7   1      302.92      326.23     30.94 o 
  -6   7   1       90.86       91.57     15.85 o 
  -5   7   1      602.73      554.05     30.44 o 
  -4   7   1      160.60      175.17     19.30 o 
  -3   7   1      740.24      718.69     26.31 o 
  -2   7   1      144.07      132.97     12.96 o 
  -1   7   1     1048.74     1041.57     28.98 o 
   0   7   1      179.65      187.89     15.59 o 
   1   7   1     1054.07     1035.38     33.22 o 
   2   7   1      157.16      159.28     14.02 o 
   3   7   1      732.43      792.19     28.12 o 
   4   7   1      166.96      156.86     15.27 o 
   5   7   1      664.34      657.94     31.58 o 
   6   7   1      112.22      115.28     17.15 o 
   7   7   1      280.69      289.68     45.66 o 
  -5   8   1     1677.84     1736.29     54.84 o 
  -4   8   1       70.96       73.75     19.08 o 
  -3   8   1     1696.94     1610.61     43.23 o 
  -2   8   1      444.34      470.58     32.36 o 
  -1   8   1     1252.19     1233.76     37.44 o 
   0   8   1       11.88       13.50      8.99 o 
   1   8   1     1214.85     1221.26     46.13 o 
   2   8   1      459.70      457.74     24.99 o 
   3   8   1     1812.90     1748.05     45.09 o 
   4   8   1       73.90       56.96     14.69 o 
   5   8   1     1711.26     1730.66     54.09 o 
  -1   9   1      536.28      520.26     28.27 o 
   0   9   1      314.30      338.17     32.17 o 
   1   9   1      546.28      549.37     29.03 o 
   0   0   2      113.46      118.08      3.53 o 
   1   0   2     2732.11     2820.45     21.02 o 
   2   0   2     8042.91     8176.09     78.61 o 
   3   0   2       30.40       40.14      2.57 o 
   4   0   2    25811.44    26123.24    196.09 o 
   5   0   2     2875.57     2904.78     26.75 o 
   6   0   2     2870.41     2861.04     31.20 o 
   7   0   2       22.35       26.28      4.06 o 
   8   0   2       77.73       72.62      4.84 o 
   9   0   2      645.23      638.35     15.97 o 
  10   0   2      834.14      824.11     43.75 o 
  11   0   2       31.49       34.08      9.00 o 
 -11   1   2      984.51     1098.76     36.25 o 
 -10   1   2      545.75      553.25     23.06 o 
  -9   1   2       10.87       12.81      4.62 o 
  -8   1   2       56.03       56.16      4.82 o 
  -7   1   2     1674.36     1637.21     19.45 o 
  -6   1   2     1130.98     1143.85     14.24 o 
  -5   1   2      396.88      387.72     10.03 o 
  -4   1   2       32.69       37.70      3.33 o 
  -3   1   2     1246.94     1222.08     14.66 o 
  -2   1   2     8153.11     8517.12     62.26 o 
  -1   1   2     2031.60     2009.64     16.38 o 
   0   1   2      235.61      224.76      5.50 o 
   1   1   2     2010.63     1974.71     19.21 o 
   2   1   2     8053.60     8491.04     55.61 o 
   3   1   2     1143.27     1132.07      9.88 o 
   4   1   2       31.26       35.18      2.17 o 
   5   1   2      360.80      341.23      6.42 o 
   6   1   2     1104.10     1147.51     16.89 o 
   7   1   2     1569.80     1564.58     34.87 o 
   8   1   2       50.21       49.13      3.77 o 
   9   1   2       18.96       22.07      5.00 o 
  10   1   2      538.15      552.90     18.14 o 
  11   1   2      934.01     1020.26     44.14 o 
 -11   2   2       24.74       26.37     14.12 o 
 -10   2   2      569.81      589.33     35.38 o 
  -9   2   2      830.99      854.98     21.36 o 
  -8   2   2     4284.88     4289.28     45.47 o 
  -7   2   2       27.38       27.08      3.82 o 
  -6   2   2     2238.09     2268.17     24.24 o 
  -5   2   2     2780.10     2756.71     26.98 o 
  -4   2   2      893.16      874.77     11.82 o 
  -3   2   2      398.42      415.66      6.70 o 
  -2   2   2     7699.89     7510.35     52.14 o 
  -1   2   2     4046.53     4273.90     30.47 o 
   0   2   2     6835.63     6734.59     47.90 o 
   1   2   2     3871.72     4111.77     36.28 o 
   2   2   2     7609.13     7516.29     59.29 o 
   3   2   2      353.88      363.57      6.94 o 
   4   2   2      902.85      877.24     11.58 o 
   5   2   2     2758.96     2742.63     35.85 o 
   6   2   2     2153.00     2190.31     24.70 o 
   7   2   2       12.78       10.61      4.18 o 
   8   2   2     4208.94     4213.07     51.13 o 
   9   2   2      817.15      802.28     26.68 o 
  10   2   2      553.27      515.94     23.11 o 
  11   2   2       19.14       21.63     10.96 o 
  -9   3   2      108.58      103.38     19.20 o 
  -8   3   2      191.96      205.76      9.76 o 
  -7   3   2     1360.97     1371.54     21.43 o 
  -6   3   2      928.76      943.50     18.07 o 
  -5   3   2      371.54      346.15     10.90 o 
  -4   3   2      643.22      644.63     11.45 o 
  -3   3   2     1475.71     1448.92     14.95 o 
  -2   3   2     3185.80     3169.90     25.47 o 
  -1   3   2      846.87      846.22     12.13 o 
   0   3   2     2010.92     2025.92     20.77 o 
   1   3   2      844.09      834.85     11.60 o 
   2   3   2     3113.10     3116.87     26.99 o 
   3   3   2     1574.40     1581.78     19.05 o 
   4   3   2      650.27      656.62     11.98 o 
   5   3   2      441.67      418.51      9.20 o 
   6   3   2      933.90      940.25     17.22 o 
   7   3   2     1334.37     1330.61     28.71 o 
   8   3   2      168.71      199.33     14.42 o 
   9   3   2       81.29       86.76     19.75 o 
  10   3   2      343.48      338.31     21.15 o 
  -8   4   2        9.19       13.28      7.97 o 
  -7   4   2       44.22       32.04      7.29 o 
  -6   4   2     2189.61     2169.16     40.49 o 
  -5   4   2     1053.57     1033.50     23.07 o 
  -4   4   2    10165.79    10385.05     79.13 o 
  -3   4   2      319.16      305.25      8.46 o 
  -2   4   2     3500.94     3478.17     34.07 o 
  -1   4   2     1389.29     1399.99     18.56 o 
   0   4   2        1.82        4.32      2.46 o 
   1   4   2     1309.16     1297.55     16.42 o 
   2   4   2     3461.97     3439.68     31.65 o 
   3   4   2      297.55      278.81      8.60 o 
   4   4   2    10205.68    10289.45     89.32 o 
   5   4   2     1061.20     1033.09     18.24 o 
   6   4   2     2175.00     2125.55     29.72 o 
   7   4   2       22.56       19.21      7.74 o 
   8   4   2        6.14        7.14      7.78 o 
   9   4   2      514.07      580.94     28.28 o 
  10   4   2      873.69      835.92     50.75 o 
  -8   5   2      394.70      394.29     23.47 o 
  -7   5   2      796.38      870.47     38.21 o 
  -6   5   2      820.83      728.15     34.69 o 
  -5   5   2      327.50      343.87     14.55 o 
  -4   5   2      860.88      863.78     19.33 o 
  -3   5   2      868.55      902.12     19.02 o 
  -2   5   2     1980.24     1917.00     29.31 o 
  -1   5   2      281.69      289.04     10.38 o 
   0   5   2     1320.08     1334.11     20.36 o 
   1   5   2      270.64      275.30      9.47 o 
   2   5   2     1936.49     1901.16     27.09 o 
   3   5   2      804.57      835.76     18.12 o 
   4   5   2      884.44      919.65     20.63 o 
   5   5   2      318.08      323.27     12.44 o 
   6   5   2      786.04      825.33     26.62 o 
   7   5   2      708.63      721.29     36.02 o 
   8   5   2      348.86      351.62     25.01 o 
   9   5   2        3.45       15.10     10.51 o 
  -8   6   2     1589.99     1561.60     59.66 o 
  -7   6   2       73.73       59.20     15.68 o 
  -6   6   2     1442.63     1454.07     46.38 o 
  -5   6   2      657.16      638.47     28.84 o 
  -4   6   2      434.99      464.64     25.29 o 
  -3   6   2      259.35      233.82     13.56 o 
  -2   6   2     3536.79     3491.86     67.41 o 
  -1   6   2      957.44      950.19     23.35 o 
   0   6   2     3425.39     3465.89     49.25 o 
   1   6   2      896.51      896.48     24.61 o 
   2   6   2     3465.88     3450.65     54.63 o 
   3   6   2      274.72      303.36     14.63 o 
   4   6   2      452.74      454.29     20.61 o 
   5   6   2      603.47      625.33     26.36 o 
   6   6   2     1384.15     1437.62     41.46 o 
   7   6   2       45.86       69.97     25.21 o 
   8   6   2     1537.01     1371.14     83.14 o 
  -7   7   2      450.07      464.40     35.77 o 
  -6   7   2      212.50      209.71     21.73 o 
  -5   7   2       85.00       92.64     15.78 o 
  -4   7   2     1035.94     1017.52     38.57 o 
  -3   7   2      427.94      426.68     21.75 o 
  -2   7   2      358.13      360.52     24.76 o 
  -1   7   2      197.16      219.90     15.76 o 
   0   7   2     1143.92     1144.43     30.69 o 
   1   7   2      206.80      201.01     16.71 o 
   2   7   2      359.72      345.76     18.71 o 
   3   7   2      406.26      423.14     20.41 o 
   4   7   2     1056.21     1096.50     33.04 o 
   5   7   2      101.36       98.13     13.13 o 
   6   7   2      204.75      190.74     43.27 o 
   7   7   2      438.41      452.17     53.90 o 
  -5   8   2      254.75      270.27     26.03 o 
  -4   8   2     2133.84     2111.58     70.86 o 
  -3   8   2       78.22       87.03     16.66 o 
  -2   8   2     1729.37     1731.60     44.83 o 
  -1   8   2      315.16      315.58     22.69 o 
   0   8   2       53.62       40.56     10.95 o 
   1   8   2      306.66      302.17     21.40 o 
   2   8   2     1675.77     1615.80     50.66 o 
   3   8   2       90.96       58.74     12.31 o 
   4   8   2     2097.63     2136.05     50.99 o 
   5   8   2      243.61      267.49     24.57 o 
  -1   9   2       88.72       89.77     15.16 o 
   0   9   2      653.50      681.12     31.29 o 
   1   9   2       92.36       73.49     14.52 o 
   1   0   3    34240.58    34877.07    298.66 o 
   2   0   3     4992.05     5213.60     47.49 o 
   3   0   3     1020.44     1008.43     10.91 o 
   4   0   3      114.78      124.09      5.07 o 
   5   0   3       13.98       24.06      3.17 o 
   6   0   3       20.33       18.85      3.36 o 
   7   0   3     9770.92     9847.50    110.89 o 
   8   0   3      107.26      102.08      8.83 o 
   9   0   3     4012.52     3954.58     55.54 o 
  10   0   3        5.98        2.86      4.58 o 
  11   0   3       66.76       58.32      9.40 o 
 -11   1   3      428.20      439.04     22.09 o 
 -10   1   3      101.53      109.77     11.31 o 
  -9   1   3     2512.90     2478.42     41.96 o 
  -8   1   3      164.71      161.34      7.15 o 
  -7   1   3     2202.87     2171.02     31.40 o 
  -6   1   3       78.98       80.55      6.01 o 
  -5   1   3     5347.12     5290.06     51.66 o 
  -4   1   3      360.16      377.03      7.85 o 
  -3   1   3     9052.75     9076.52     74.01 o 
  -2   1   3       37.58       18.77      2.12 o 
  -1   1   3    10918.55    10799.48     70.29 o 
   0   1   3      296.86      316.06      5.76 o 
   1   1   3    10723.35    10692.92     79.18 o 
   2   1   3       48.25       34.17      2.70 o 
   3   1   3     8945.01     9064.06     66.11 o 
   4   1   3      367.55      367.55     10.41 o 
   5   1   3     5249.65     5220.89     56.16 o 
   6   1   3       81.54       87.30      7.34 o 
   7   1   3     2168.36     2170.59     36.13 o 
   8   1   3      145.48      142.05     11.62 o 
   9   1   3     2458.30     2357.48     47.57 o 
  10   1   3      111.59       98.45      8.03 o 
  11   1   3      424.93      414.83     25.71 o 
 -11   2   3     2632.18     2856.09     91.60 o 
 -10   2   3       11.17       19.59      8.22 o 
  -9   2   3        7.15        4.75      5.57 o 
  -8   2   3       70.04       87.59      6.96 o 
  -7   2   3      430.37      419.00     10.33 o 
  -6   2   3      240.50      231.42      7.86 o 
  -5   2   3    11901.49    11990.97     90.05 o 
  -4   2   3      107.63      109.94      4.54 o 
  -3   2   3    30449.63    30524.15    231.26 o 
  -2   2   3       86.67       92.19      2.96 o 
  -1   2   3      698.51      739.01      8.69 o 
   0   2   3       10.15        2.67      1.96 o 
   1   2   3      690.80      735.13     12.09 o 
   2   2   3       90.48       89.72      3.96 o 
   3   2   3    30566.58    30755.26    217.62 o 
   4   2   3      126.17      124.08      4.32 o 
   5   2   3    12021.48    12078.74    113.30 o 
   6   2   3      253.93      256.98     11.61 o 
   7   2   3      402.88      392.25     19.34 o 
   8   2   3       83.28      114.90     22.78 o 
   9   2   3       11.84       13.22      4.46 o 
  10   2   3       14.50        9.25      6.57 o 
  11   2   3     2648.79     2733.11     77.89 o 
 -10   3   3       58.61       76.75     18.77 o 
  -9   3   3     1831.46     1878.52     52.07 o 
  -8   3   3       56.63       65.29      9.28 o 
  -7   3   3     1713.12     1686.41     24.71 o 
  -6   3   3      102.44      114.60      7.48 o 
  -5   3   3     4218.13     4127.62     52.67 o 
  -4   3   3      115.88      120.30      6.91 o 
  -3   3   3     5287.06     5251.02     38.73 o 
  -2   3   3      118.27      123.27      5.74 o 
  -1   3   3     6466.40     6605.88     47.06 o 
   0   3   3       50.62       62.58      3.96 o 
   1   3   3     6364.10     6403.33     49.78 o 
   2   3   3      105.38      112.45      4.91 o 
   3   3   3     5258.30     5249.91     45.92 o 
   4   3   3      112.46      120.02      5.24 o 
   5   3   3     4354.49     4266.73     49.62 o 
   6   3   3      109.43      109.49     10.82 o 
   7   3   3     1729.13     1735.68     42.75 o 
   8   3   3       58.23       57.00      9.68 o 
   9   3   3     1926.93     1905.37     46.69 o 
  10   3   3       63.62       53.83     15.23 o 
  -9   4   3     2388.41     2450.47     93.01 o 
  -8   4   3       24.64       19.28      8.84 o 
  -7   4   3     5644.26     5684.85     90.84 o 
  -6   4   3      192.19      205.71     16.15 o 
  -5   4   3       20.07       29.03      8.19 o 
  -4   4   3      281.63      284.36     10.90 o 
  -3   4   3      212.56      198.59      7.46 o 
  -2   4   3      894.56      834.54     14.54 o 
  -1   4   3    15711.21    15680.81    109.15 o 
   0   4   3       37.05       32.26      3.96 o 
   1   4   3    15618.75    15438.50    108.88 o 
   2   4   3      878.68      838.97     14.03 o 
   3   4   3      238.40      236.43      8.10 o 
   4   4   3      341.50      330.44     10.33 o 
   5   4   3       18.75       20.56      4.57 o 
   6   4   3      177.74      174.26      9.58 o 
   7   4   3     5625.02     5706.89     84.70 o 
   8   4   3       34.72       37.67      9.71 o 
   9   4   3     2378.48     2235.58     57.74 o 
  10   4   3       48.74       69.66     30.70 o 
  -8   5   3      225.00      239.27     21.29 o 
  -7   5   3     1094.51     1121.52     39.78 o 
  -6   5   3        1.78        4.62      9.21 o 
  -5   5   3     2246.04     2193.43     45.36 o 
  -4   5   3       43.97       47.49      6.51 o 
  -3   5   3     2178.14     2184.44     31.40 o 
  -2   5   3      158.62      161.21      9.25 o 
  -1   5   3     2563.64     2614.10     34.06 o 
   0   5   3       87.29       81.12      6.54 o 
   1   5   3     2515.23     2495.08     32.12 o 
   2   5   3      118.54      137.05      8.63 o 
   3   5   3     2144.80     2107.08     30.89 o 
   4   5   3       40.39       30.36      5.24 o 
   5   5   3     2221.46     2164.91     33.10 o 
   6   5   3        3.12        0.40      5.36 o 
   7   5   3     1074.83     1089.83     86.79 o 
   8   5   3      205.20      218.28     20.73 o 
   9   5   3      944.88      995.86     40.83 o 
  -8   6   3       29.75       22.82     11.84 o 
  -7   6   3       51.45       35.70     23.19 o 
  -6   6   3       70.22       46.59     15.17 o 
  -5   6   3     3551.57     3452.82     72.45 o 
  -4   6   3      128.24      130.43     14.03 o 
  -3   6   3     7229.77     7295.40     88.76 o 
  -2   6   3       28.28       33.52      6.30 o 
  -1   6   3       78.42       61.86      7.61 o 
   0   6   3      113.23      112.03      9.98 o 
   1   6   3       80.54       78.68      8.68 o 
   2   6   3       32.63       45.83      7.46 o 
   3   6   3     7196.47     7270.99     92.82 o 
   4   6   3      180.45      186.92     14.00 o 
   5   6   3     3551.70     3620.47     69.18 o 
   6   6   3       76.58       81.56     10.98 o 
   7   6   3       47.23       46.05     13.40 o 
   8   6   3       34.03       29.20     12.85 o 
  -7   7   3      436.71      422.12     35.53 o 
  -6   7   3      164.29      175.03     25.51 o 
  -5   7   3     1025.90     1029.20     53.58 o 
  -4   7   3      121.68      126.45     17.22 o 
  -3   7   3      904.49      907.00     64.20 o 
  -2   7   3      125.00      104.81     12.83 o 
  -1   7   3     1102.85     1059.00     32.15 o 
   0   7   3        0.53       -0.68      6.24 o 
   1   7   3     1125.50     1078.37     32.73 o 
   2   7   3       96.34       66.14     11.36 o 
   3   7   3      928.67      912.58     30.96 o 
   4   7   3      127.33      133.72     14.52 o 
   5   7   3     1063.76     1045.70     37.03 o 
   6   7   3      171.63      192.97     26.38 o 
   7   7   3      444.93      444.57     55.60 o 
  -5   8   3       67.80       62.76     15.87 o 
  -4   8   3       94.73      108.39     18.09 o 
  -3   8   3        7.22       10.13     10.60 o 
  -2   8   3      152.85      145.41     21.65 o 
  -1   8   3     2900.97     2913.29     60.08 o 
   0   8   3      149.15      121.93     15.40 o 
   1   8   3     2876.71     2768.13     59.13 o 
   2   8   3      142.82      178.75     17.77 o 
   3   8   3        8.57       13.69      9.38 o 
   4   8   3      143.28      159.51     17.37 o 
   5   8   3       69.93       50.23     18.17 o 
   0   0   4     4405.79     4447.90     49.30 o 
   1   0   4      172.71      182.10      3.86 o 
   2   0   4     5518.10     5442.84     46.05 o 
   3   0   4      217.08      229.21      6.11 o 
   4   0   4     7994.54     8195.16     80.91 o 
   5   0   4       38.28       52.59      4.13 o 
   6   0   4     1844.24     1931.22     28.57 o 
   7   0   4       21.01       21.98      6.83 o 
   8   0   4      163.24      152.74     20.78 o 
   9   0   4      803.30      809.17     48.79 o 
  10   0   4      939.36      894.42     22.65 o 
  11   0   4       22.75       15.07      6.68 o 
 -11   1   4      162.50      146.64     13.71 o 
 -10   1   4      308.32      304.45     16.34 o 
  -9   1   4       91.41       94.60      9.56 o 
  -8   1   4       70.05       71.54      6.87 o 
  -7   1   4      780.18      808.42     25.67 o 
  -6   1   4      915.43      873.72     16.26 o 
  -5   1   4       42.52       39.74      4.27 o 
  -4   1   4      144.56      152.55      6.15 o 
  -3   1   4     1772.42     1766.75     22.07 o 
  -2   1   4     2945.29     2854.43     28.83 o 
  -1   1   4       12.73       14.56      1.76 o 
   0   1   4       19.52       10.28      2.49 o 
   1   1   4       17.42       22.44      2.66 o 
   2   1   4     2921.15     2743.02     28.19 o 
   3   1   4     1713.96     1730.40     21.40 o 
   4   1   4      145.34      136.71      7.71 o 
   5   1   4       75.67       67.97      6.89 o 
   6   1   4      953.14      908.04     26.01 o 
   7   1   4      676.82      692.81     23.71 o 
   8   1   4       75.81       88.10     13.32 o 
   9   1   4       67.63       71.25     20.14 o 
  10   1   4      333.22      336.20     17.78 o 
  11   1   4      161.36      135.69     10.47 o 
 -10   2   4      448.81      487.07     19.89 o 
  -9   2   4      726.10      715.59     23.46 o 
  -8   2   4     3848.29     3856.97     52.39 o 
  -7   2   4        6.81        9.53      3.71 o 
  -6   2   4     2348.08     2294.60     26.44 o 
  -5   2   4      641.45      651.83     11.22 o 
  -4   2   4       67.01       69.41      4.37 o 
  -3   2   4      334.34      344.77      9.27 o 
  -2   2   4     5348.21     5226.45     40.95 o 
  -1   2   4      189.34      180.73      4.73 o 
   0   2   4    20992.71    21540.93    143.68 o 
   1   2   4      178.44      164.13      5.78 o 
   2   2   4     5306.25     5226.55     48.59 o 
   3   2   4      347.56      369.61      8.64 o 
   4   2   4       53.54       51.17      3.80 o 
   5   2   4      619.12      636.97     15.00 o 
   6   2   4     2318.21     2242.08     46.69 o 
   7   2   4       15.33       18.98      7.71 o 
   8   2   4     3826.53     3855.88     81.98 o 
   9   2   4      726.57      694.39     48.87 o 
  10   2   4      439.04      445.48     15.26 o 
  -9   3   4      162.87      197.96     15.73 o 
  -8   3   4      316.90      349.40     18.22 o 
  -7   3   4      512.35      530.26     17.81 o 
  -6   3   4      860.87      865.88     20.30 o 
  -5   3   4       19.70       11.98      4.40 o 
  -4   3   4     1117.77     1135.22     22.42 o 
  -3   3   4     1023.26     1031.21     15.12 o 
  -2   3   4     2500.43     2489.35     24.67 o 
  -1   3   4      277.94      277.12      6.68 o 
   0   3   4      821.67      804.48     12.32 o 
   1   3   4      298.75      301.00      7.42 o 
   2   3   4     2414.58     2387.67     26.37 o 
   3   3   4     1062.52     1082.78     17.84 o 
   4   3   4     1130.47     1149.13     18.51 o 
   5   3   4       24.62       19.82      4.47 o 
   6   3   4      851.15      856.38     40.79 o 
   7   3   4      614.70      620.38     29.98 o 
   8   3   4      335.87      341.76     38.23 o 
   9   3   4      207.14      198.47     13.37 o 
  10   3   4      241.68      229.45     16.65 o 
  -9   4   4      328.82      293.32     26.01 o 
  -8   4   4      172.14      173.96     21.02 o 
  -7   4   4       46.17       46.37     10.58 o 
  -6   4   4     1503.22     1517.04     35.90 o 
  -5   4   4      229.26      241.80     17.23 o 
  -4   4   4     4104.13     4236.84     83.07 o 
  -3   4   4       57.64       64.39      4.65 o 
  -2   4   4     4024.46     4020.15     39.37 o 
  -1   4   4       18.38       21.44      3.45 o 
   0   4   4     1338.99     1365.23     18.58 o 
   1   4   4       10.68       11.81      3.06 o 
   2   4   4     4106.14     4074.74     37.79 o 
   3   4   4       81.65       81.53      5.64 o 
   4   4   4     4203.85     4350.33     46.09 o 
   5   4   4      241.62      246.43      9.89 o 
   6   4   4     1528.05     1517.85     33.75 o 
   7   4   4       54.70       66.61      8.75 o 
   8   4   4      169.43      192.06     24.81 o 
   9   4   4      352.25      325.38     21.57 o 
  -9   5   4       30.44       39.63     22.31 o 
  -8   5   4      449.71      426.98     51.08 o 
  -7   5   4      342.39      340.43     36.83 o 
  -6   5   4      312.15      306.77     25.34 o 
  -5   5   4       70.55       83.94     13.98 o 
  -4   5   4     1056.49     1020.99     29.84 o 
  -3   5   4      322.68      334.41     12.66 o 
  -2   5   4      707.86      727.95     17.43 o 
  -1   5   4      361.83      373.96     13.11 o 
   0   5   4     1041.99     1040.64     20.04 o 
   1   5   4      363.39      373.79     12.61 o 
   2   5   4      699.12      721.35     20.54 o 
   3   5   4      308.23      325.56     12.20 o 
   4   5   4     1051.58     1051.65     20.97 o 
   5   5   4      121.67      124.60      9.56 o 
   6   5   4      336.23      353.38     18.77 o 
   7   5   4      288.55      300.07     21.91 o 
   8   5   4      465.57      452.79     26.84 o 
   9   5   4       27.39       28.27     11.33 o 
  -8   6   4     1611.52     1617.64     68.50 o 
  -7   6   4       82.50       68.32     14.63 o 
  -6   6   4     1737.20     1692.41     60.22 o 
  -5   6   4      467.47      456.17     32.16 o 
  -4   6   4       32.88       28.12      8.96 o 
  -3   6   4       79.14       99.44     12.68 o 
  -2   6   4     2731.31     2778.16     95.27 o 
  -1   6   4      156.29      161.77     11.56 o 
   0   6   4     5192.14     5245.67     65.55 o 
   1   6   4      129.66      124.73     10.78 o 
   2   6   4     2724.83     2723.43     43.57 o 
   3   6   4       96.47      107.67     10.44 o 
   4   6   4       26.08       20.17      6.28 o 
   5   6   4      457.91      488.27     22.70 o 
   6   6   4     1779.71     1835.01     46.88 o 
   7   6   4       82.92       65.55     15.20 o 
   8   6   4     1662.27     1746.20    110.17 o 
  -6   7   4      273.08      320.41     31.83 o 
  -5   7   4       12.42        9.62     10.14 o 
  -4   7   4     1055.14     1054.93     41.13 o 
  -3   7   4      269.82      231.86     21.83 o 
  -2   7   4      517.29      557.31     24.66 o 
  -1   7   4      240.46      241.60     19.27 o 
   0   7   4     1807.04     1758.33     80.20 o 
   1   7   4      241.85      244.24     18.23 o 
   2   7   4      523.00      520.86     24.13 o 
   3   7   4      286.00      247.05     18.54 o 
   4   7   4     1059.42     1107.54     33.78 o 
   5   7   4       30.08       18.07     17.16 o 
   6   7   4      276.35      332.65     48.73 o 
  -4   8   4     1062.72     1060.57     78.82 o 
  -3   8   4       40.02       16.89     12.03 o 
  -2   8   4     1717.42     1705.21     54.42 o 
  -1   8   4       24.27        8.01      8.80 o 
   0   8   4      403.19      428.59     24.94 o 
   1   8   4       13.37        3.07      8.69 o 
   2   8   4     1750.60     1801.50     46.55 o 
   3   8   4       49.20       35.76     11.25 o 
   4   8   4     1062.91     1088.29     36.34 o 
   1   0   5      544.50      530.53      7.60 o 
   2   0   5     2023.69     2116.05     20.88 o 
   3   0   5    12094.71    12285.45    176.52 o 
   4   0   5      510.01      512.60     12.13 o 
   5   0   5     7364.01     7221.18     73.76 o 
   6   0   5      212.70      236.36     14.82 o 
   7   0   5       19.92       18.38      7.21 o 
   8   0   5      625.29      613.81     38.67 o 
   9   0   5       46.38       38.48     17.15 o 
  10   0   5      169.07      153.43      8.34 o 
 -10   1   5      453.78      451.63     33.69 o 
  -9   1   5      832.64      829.72     25.19 o 
  -8   1   5      967.25      951.89     23.19 o 
  -7   1   5      705.85      679.29     25.20 o 
  -6   1   5      278.62      270.17     16.06 o 
  -5   1   5     2019.04     2044.35     29.77 o 
  -4   1   5     2138.91     2023.04     27.29 o 
  -3   1   5     2695.86     2729.31     28.39 o 
  -2   1   5      242.14      251.46      6.96 o 
  -1   1   5     3604.59     3705.39     30.82 o 
   0   1   5      556.56      558.15      8.67 o 
   1   1   5     3620.19     3728.05     29.27 o 
   2   1   5      227.29      243.52      6.27 o 
   3   1   5     2702.15     2756.97     28.04 o 
   4   1   5     2184.91     2101.41     25.00 o 
   5   1   5     1947.34     1944.51     41.45 o 
   6   1   5      266.39      263.04     15.72 o 
   7   1   5      688.60      674.75     24.76 o 
   8   1   5     1007.25     1024.30     37.95 o 
   9   1   5      788.77      826.09     53.31 o 
  10   1   5      454.97      463.40     43.66 o 
 -10   2   5      342.56      318.04     17.01 o 
  -9   2   5     1951.14     1931.24     35.14 o 
  -8   2   5      545.42      563.24     16.56 o 
  -7   2   5     5395.80     5476.14     62.60 o 
  -6   2   5      897.36      883.18     16.09 o 
  -5   2   5      102.40      114.07      7.98 o 
  -4   2   5      451.04      441.39     10.49 o 
  -3   2   5      311.69      290.18      8.50 o 
  -2   2   5     6048.65     6095.42     42.84 o 
  -1   2   5    15919.64    15816.31    100.11 o 
   0   2   5       10.62        6.75      2.09 o 
   1   2   5    15946.91    16000.86    126.16 o 
   2   2   5     6034.46     6054.73     52.14 o 
   3   2   5      343.31      339.37      8.81 o 
   4   2   5      430.74      413.09      9.37 o 
   5   2   5      108.85      115.70      7.86 o 
   6   2   5      889.89      934.56     28.83 o 
   7   2   5     5441.07     5577.37    106.48 o 
   8   2   5      529.57      584.21     29.70 o 
   9   2   5     1953.73     1825.12     85.08 o 
  10   2   5      342.93      301.68     38.92 o 
 -10   3   5      407.44      384.14     42.42 o 
  -9   3   5      571.55      579.00     24.71 o 
  -8   3   5      969.32      933.44     29.21 o 
  -7   3   5      744.52      732.38     24.51 o 
  -6   3   5      237.74      254.38     12.02 o 
  -5   3   5     1602.45     1644.07     28.81 o 
  -4   3   5     1481.58     1400.08     23.97 o 
  -3   3   5     2158.41     2194.18     26.56 o 
  -2   3   5       94.64       94.58      4.70 o 
  -1   3   5     2376.53     2364.51     23.93 o 
   0   3   5     1449.30     1498.63     18.10 o 
   1   3   5     2490.85     2510.13     26.26 o 
   2   3   5      104.81      104.32      6.45 o 
   3   3   5     2163.23     2180.71     28.73 o 
   4   3   5     1462.50     1469.72     21.94 o 
   5   3   5     1617.66     1579.27     39.70 o 
   6   3   5      216.00      215.20     16.17 o 
   7   3   5      733.56      703.19     33.36 o 
   8   3   5      914.85      854.39     47.02 o 
   9   3   5      573.80      562.66     50.91 o 
  10   3   5      376.97      389.18     18.64 o 
  -9   4   5      230.35      278.99     32.07 o 
  -8   4   5      206.51      244.96     24.69 o 
  -7   4   5       71.60       54.80     11.32 o 
  -6   4   5      419.12      410.74     19.70 o 
  -5   4   5     4163.98     4109.12     67.07 o 
  -4   4   5      551.73      557.07     23.50 o 
  -3   4   5     6217.59     6176.01     68.82 o 
  -2   4   5      879.18      921.08     15.67 o 
  -1   4   5      668.86      678.79     15.79 o 
   0   4   5        0.95        1.63      2.39 o 
   1   4   5      669.70      669.34     13.55 o 
   2   4   5      850.87      898.35     16.55 o 
   3   4   5     6173.60     6075.22     59.89 o 
   4   4   5      508.86      493.83     13.40 o 
   5   4   5     4067.64     4049.96     52.38 o 
   6   4   5      383.07      353.28     15.80 o 
   7   4   5       62.18       52.20     10.80 o 
   8   4   5      185.29      181.23     14.62 o 
   9   4   5      213.45      203.96     22.32 o 
  -8   5   5      341.99      331.86     30.42 o 
  -7   5   5      527.11      485.12     26.99 o 
  -6   5   5      153.03      141.34     16.61 o 
  -5   5   5     1138.49     1137.06     38.28 o 
  -4   5   5      593.78      613.54     30.54 o 
  -3   5   5     1077.86     1090.96     24.98 o 
  -2   5   5       18.47       22.02      5.33 o 
  -1   5   5     1308.61     1313.93     24.39 o 
   0   5   5      719.85      759.66     19.70 o 
   1   5   5     1317.09     1313.81     23.82 o 
   2   5   5       16.51       20.56      4.95 o 
   3   5   5     1062.91     1041.86     22.15 o 
   4   5   5      594.22      599.99     16.05 o 
   5   5   5     1094.79     1120.86     37.13 o 
   6   5   5      125.50      121.49     12.71 o 
   7   5   5      496.22      510.11     36.05 o 
   8   5   5      357.64      391.10     28.40 o 
  -7   6   5     2307.49     2385.38     61.48 o 
  -6   6   5      556.04      584.89     37.30 o 
  -5   6   5      422.65      427.98     32.36 o 
  -4   6   5      291.41      316.70     23.09 o 
  -3   6   5      407.50      401.57     24.80 o 
  -2   6   5     1364.92     1278.31     52.20 o 
  -1   6   5     4909.82     4981.02     74.92 o 
   0   6   5        2.81        1.03      5.27 o 
   1   6   5     4898.04     5001.92     64.35 o 
   2   6   5     1368.46     1373.25     29.74 o 
   3   6   5      438.46      433.05     19.34 o 
   4   6   5      246.74      258.09     13.80 o 
   5   6   5      408.72      445.33     20.56 o 
   6   6   5      555.46      598.00     27.29 o 
   7   6   5     2270.21     2312.58     67.13 o 
  -6   7   5       58.73       46.41     17.08 o 
  -5   7   5      586.20      471.53     36.97 o 
  -4   7   5      426.38      423.19     28.78 o 
  -3   7   5      665.18      704.52     33.67 o 
  -2   7   5       35.98       35.82     12.35 o 
  -1   7   5      848.34      887.60     29.87 o 
   0   7   5      666.67      637.43     26.28 o 
   1   7   5      862.73      843.27     29.76 o 
   2   7   5       51.59       31.13      9.94 o 
   3   7   5      637.40      649.05     27.02 o 
   4   7   5      407.02      419.12     22.84 o 
   5   7   5      597.45      621.44     38.72 o 
   6   7   5       42.18       48.65     16.92 o 
  -3   8   5     1549.21     1558.55     53.23 o 
  -2   8   5      222.93      234.88     24.25 o 
  -1   8   5      485.51      482.94     31.33 o 
   0   8   5       10.43       20.56      9.76 o 
   1   8   5      491.82      488.27     26.29 o 
   2   8   5      215.80      228.25     19.99 o 
   3   8   5     1572.96     1647.52     51.38 o 
   0   0   6    18592.13    18637.76    186.17 o 
   1   0   6        6.26       11.31      2.03 o 
   2   0   6     2917.01     2877.76     25.56 o 
   3   0   6      403.19      423.97     10.50 o 
   4   0   6      544.58      540.82     11.89 o 
   5   0   6       26.82       34.04      5.03 o 
   6   0   6     1946.68     1990.09     52.16 o 
   7   0   6       17.20       23.73      8.33 o 
   8   0   6     6372.87     6436.22    209.34 o 
   9   0   6       60.88       82.95     15.73 o 
  10   0   6      302.01      265.88     36.74 o 
 -10   1   6     1302.78     1304.04     29.21 o 
  -9   1   6       87.18       82.62      6.57 o 
  -8   1   6       60.76       63.57      6.98 o 
  -7   1   6       33.44       33.02      9.37 o 
  -6   1   6     3667.73     3722.50     68.21 o 
  -5   1   6       31.94       28.28      5.78 o 
  -4   1   6       44.53       50.90      4.01 o 
  -3   1   6      329.87      305.64      9.87 o 
  -2   1   6     9894.11     9860.04     75.51 o 
  -1   1   6       67.34       72.71      3.68 o 
   0   1   6        0.07        5.78      1.94 o 
   1   1   6       67.15       65.38      3.61 o 
   2   1   6    10031.39    10011.49     78.12 o 
   3   1   6      306.07      280.84      7.70 o 
   4   1   6       32.57       31.12      3.56 o 
   5   1   6       32.43       29.68      7.48 o 
   6   1   6     3737.95     3776.78     97.90 o 
   7   1   6       30.78       17.56      9.36 o 
   8   1   6       63.86       48.94     13.17 o 
   9   1   6       99.53       95.10     24.58 o 
  10   1   6     1328.49     1371.83     75.23 o 
 -10   2   6      630.01      630.54     29.61 o 
  -9   2   6        5.55        0.31      6.33 o 
  -8   2   6      659.19      690.81     23.27 o 
  -7   2   6      106.21      111.37     13.60 o 
  -6   2   6     1254.32     1234.55     26.46 o 
  -5   2   6      172.76      174.99      8.83 o 
  -4   2   6    17910.05    18067.15    155.74 o 
  -3   2   6       82.39       86.04      5.65 o 
  -2   2   6     3190.33     3175.43     27.29 o 
  -1   2   6      377.65      370.59      7.04 o 
   0   2   6     1864.85     1811.60     19.35 o 
   1   2   6      407.11      377.71      9.63 o 
   2   2   6     3175.43     3136.02     35.57 o 
   3   2   6       91.27      100.84      6.02 o 
   4   2   6    17816.65    18199.69    144.61 o 
   5   2   6      184.41      171.71     14.37 o 
   6   2   6     1237.54     1183.14     34.89 o 
   7   2   6      119.94      108.15     16.57 o 
   8   2   6      682.73      757.27     35.67 o 
   9   2   6        6.04       -7.89     13.78 o 
  -9   3   6       18.61       17.95      8.29 o 
  -8   3   6       22.97       19.49      7.94 o 
  -7   3   6       33.20       36.11      8.52 o 
  -6   3   6     3142.49     3140.77     45.95 o 
  -5   3   6      111.15      123.08      9.15 o 
  -4   3   6       50.21       51.72      6.82 o 
  -3   3   6       31.53       31.34      4.64 o 
  -2   3   6     6919.54     6942.87     56.55 o 
  -1   3   6       16.11       16.91      2.99 o 
   0   3   6      284.47      266.26      7.82 o 
   1   3   6       21.38       20.02      3.44 o 
   2   3   6     6986.80     6976.01     62.34 o 
   3   3   6       28.74       22.29      4.12 o 
   4   3   6       58.28       53.77      6.38 o 
   5   3   6      102.47      107.14     12.83 o 
   6   3   6     3088.32     3137.97     64.40 o 
   7   3   6       49.25       53.78     13.75 o 
   8   3   6       28.34       47.35     13.89 o 
   9   3   6       21.91       29.61     20.52 o 
  -9   4   6       15.96       18.19     13.33 o 
  -8   4   6     3688.51     3889.14    109.99 o 
  -7   4   6      133.50      119.81     19.49 o 
  -6   4   6     1234.04     1223.92     37.42 o 
  -5   4   6        4.50       10.30      6.83 o 
  -4   4   6      194.72      204.73     16.80 o 
  -3   4   6      139.58      146.37     14.36 o 
  -2   4   6     2011.88     2057.06     29.51 o 
  -1   4   6        1.20        3.24      3.40 o 
   0   4   6    10907.81    11046.84     91.54 o 
   1   4   6        4.25        6.35      3.59 o 
   2   4   6     2011.80     1996.19     31.92 o 
   3   4   6      165.35      155.61      8.79 o 
   4   4   6      167.33      158.77      8.76 o 
   5   4   6        2.75        3.05      4.77 o 
   6   4   6     1284.77     1200.06     30.07 o 
   7   4   6      163.32      170.73     21.00 o 
   8   4   6     3736.70     3612.66     75.19 o 
   9   4   6       14.33       11.01      7.48 o 
  -8   5   6       24.52       34.69     15.71 o 
  -7   5   6       23.26       11.94     12.83 o 
  -6   5   6     1672.35     1728.79     48.90 o 
  -5   5   6       32.50       35.01     10.07 o 
  -4   5   6       63.65       47.78     11.40 o 
  -3   5   6      107.94      114.34     11.36 o 
  -2   5   6     2860.81     2890.98     44.29 o 
  -1   5   6      186.40      184.31     12.85 o 
   0   5   6       19.19       26.68      5.96 o 
   1   5   6      222.76      211.59     12.11 o 
   2   5   6     2929.80     2962.99     39.42 o 
   3   5   6       96.24      113.65      8.74 o 
   4   5   6       62.32       59.55      7.52 o 
   5   5   6       23.01       23.35      8.02 o 
   6   5   6     1723.37     1738.98     53.63 o 
   7   5   6       26.05       15.41      8.25 o 
   8   5   6       35.95       39.84     11.18 o 
  -7   6   6      169.36      171.11     21.00 o 
  -6   6   6      577.14      554.16     31.30 o 
  -5   6   6       19.42       33.40     16.00 o 
  -4   6   6     5484.60     5550.29    121.63 o 
  -3   6   6      123.27      130.88     17.17 o 
  -2   6   6      970.87      980.58     35.80 o 
  -1   6   6      162.76      185.03     15.18 o 
   0   6   6      410.38      389.89     19.95 o 
   1   6   6      202.28      207.66     15.83 o 
   2   6   6      997.62      967.00     27.38 o 
   3   6   6      116.75      138.74     13.77 o 
   4   6   6     5498.60     5516.01     81.82 o 
   5   6   6       29.00       14.03      9.14 o 
   6   6   6      576.79      588.64     27.85 o 
   7   6   6      209.64      214.09     22.85 o 
  -5   7   6      233.27      272.38     30.71 o 
  -4   7   6       83.46      125.68     22.94 o 
  -3   7   6        4.11       -1.05      9.59 o 
  -2   7   6     1482.07     1438.73     47.33 o 
  -1   7   6       45.58       38.42     10.36 o 
   0   7   6       44.95       46.00     10.59 o 
   1   7   6       53.27       54.93     11.21 o 
   2   7   6     1469.95     1366.15     44.03 o 
   3   7   6        6.94        7.62      8.64 o 
   4   7   6       94.02       81.94     15.71 o 
   5   7   6      215.13      193.17     27.84 o 
  -2   8   6      676.20      675.61     37.25 o 
  -1   8   6       26.10       25.71     13.09 o 
   0   8   6     2242.22     2219.17     61.19 o 
   1   8   6       31.97       34.49     11.20 o 
   2   8   6      655.44      687.37     34.51 o 
   1   0   7      534.67      546.81      9.30 o 
   2   0   7       91.53       90.69      4.30 o 
   3   0   7     9736.79     9716.89     82.60 o 
   4   0   7      167.91      160.45      7.62 o 
   5   0   7     3187.03     3201.35     61.46 o 
   6   0   7      341.71      340.80     21.75 o 
   7   0   7       26.29       17.27      9.57 o 
   8   0   7      455.18      437.07     29.31 o 
   9   0   7      281.13      232.39     36.01 o 
  10   0   7       97.20      112.68     29.95 o 
 -10   1   7      325.57      317.04     14.54 o 
  -9   1   7      449.04      477.89     14.41 o 
  -8   1   7      106.74       96.17      6.06 o 
  -7   1   7      123.33      113.07      8.30 o 
  -6   1   7      541.90      532.66     14.20 o 
  -5   1   7      479.74      457.63     13.36 o 
  -4   1   7      434.88      456.91     13.33 o 
  -3   1   7      893.39      847.82     15.06 o 
  -2   1   7      136.30      140.37      4.50 o 
  -1   1   7      888.72      871.50     14.58 o 
   0   1   7     1553.74     1520.38     17.96 o 
   1   1   7      932.60      903.49     13.30 o 
   2   1   7      127.73      130.85      5.26 o 
   3   1   7      900.98      865.72     14.78 o 
   4   1   7      492.20      520.66     12.26 o 
   5   1   7      508.90      484.09     21.55 o 
   6   1   7      554.29      553.28     24.31 o 
   7   1   7      124.91      113.31     17.51 o 
   8   1   7      122.18       87.43     16.84 o 
   9   1   7      465.28      493.06     40.39 o 
  10   1   7      329.17      378.79     45.27 o 
  -9   2   7      915.34      967.84     35.26 o 
  -8   2   7      222.14      236.45     15.04 o 
  -7   2   7     2125.39     2142.68     43.73 o 
  -6   2   7      907.49      925.23     25.29 o 
  -5   2   7      924.28      892.19     19.71 o 
  -4   2   7      137.57      129.54      8.21 o 
  -3   2   7      506.00      509.18     13.44 o 
  -2   2   7      870.68      843.81     11.70 o 
  -1   2   7     4757.02     4838.70     46.59 o 
   0   2   7        3.31        6.68      2.38 o 
   1   2   7     4737.53     4810.57     42.49 o 
   2   2   7      932.57      949.03     15.68 o 
   3   2   7      503.08      529.09     11.88 o 
   4   2   7      130.29      149.33     13.94 o 
   5   2   7      927.31      835.09     29.36 o 
   6   2   7      915.38      906.86     42.80 o 
   7   2   7     2192.45     2175.23     63.14 o 
   8   2   7      221.05      250.06     24.54 o 
   9   2   7      931.35      883.93     63.35 o 
  -9   3   7      293.07      308.89     20.52 o 
  -8   3   7      122.42      105.16     13.13 o 
  -7   3   7      301.21      318.89     22.63 o 
  -6   3   7      310.99      316.79     16.29 o 
  -5   3   7      428.44      424.76     18.23 o 
  -4   3   7      717.88      770.91     20.65 o 
  -3   3   7      522.30      529.02     16.54 o 
  -2   3   7      161.37      170.86      6.42 o 
  -1   3   7      674.83      649.25     15.18 o 
   0   3   7     1052.51     1044.49     18.06 o 
   1   3   7      697.40      664.76     16.05 o 
   2   3   7      176.12      175.16     11.97 o 
   3   3   7      539.94      518.31     18.76 o 
   4   3   7      612.78      632.48     26.35 o 
   5   3   7      416.28      396.46     24.25 o 
   6   3   7      336.38      349.28     26.83 o 
   7   3   7      308.23      341.30     27.95 o 
   8   3   7      151.92      155.49     21.61 o 
   9   3   7      286.66      295.83     43.82 o 
  -8   4   7      384.55      366.50     64.65 o 
  -7   4   7      229.85      228.46     25.80 o 
  -6   4   7      138.68      121.04     14.91 o 
  -5   4   7     2153.48     2174.96     46.47 o 
  -4   4   7       88.33       68.37     10.46 o 
  -3   4   7     4827.04     4778.07     72.89 o 
  -2   4   7      161.29      171.71     12.93 o 
  -1   4   7      452.39      430.43     16.71 o 
   0   4   7        5.56        6.14      4.69 o 
   1   4   7      486.46      476.48     12.45 o 
   2   4   7      200.77      227.55     10.21 o 
   3   4   7     4790.99     4812.06     55.37 o 
   4   4   7       83.20       80.46      8.16 o 
   5   4   7     2127.74     2123.74     44.59 o 
   6   4   7      140.23      154.71     12.04 o 
   7   4   7      208.48      189.67     19.88 o 
   8   4   7      392.05      374.97     17.57 o 
  -7   5   7      326.73      280.46     30.14 o 
  -6   5   7      316.04      322.80     24.10 o 
  -5   5   7      749.87      790.22     55.61 o 
  -4   5   7      259.42      261.62     25.10 o 
  -3   5   7      717.65      631.62     68.98 o 
  -2   5   7      171.63      163.26     23.28 o 
  -1   5   7      928.81      972.47     42.50 o 
   0   5   7      456.69      460.05     19.83 o 
   1   5   7      960.33      944.89     25.35 o 
   2   5   7      182.24      196.52     10.96 o 
   3   5   7      718.38      731.91     19.55 o 
   4   5   7      288.71      296.95     19.31 o 
   5   5   7      760.31      783.39     28.05 o 
   6   5   7      334.33      329.65     19.93 o 
   7   5   7      349.77      360.62     22.14 o 
  -6   6   7      311.95      303.01     25.87 o 
  -5   6   7      831.25      826.63     36.09 o 
  -4   6   7       53.41       33.70     15.64 o 
  -3   6   7      834.96      805.75     41.82 o 
  -2   6   7      397.40      438.79     32.57 o 
  -1   6   7     2644.57     2665.65     51.87 o 
   0   6   7       59.74       65.46     11.09 o 
   1   6   7     2623.25     2646.59     52.40 o 
   2   6   7      409.53      459.08     23.70 o 
   3   6   7      824.23      834.69     28.41 o 
   4   6   7       47.52       30.64     10.88 o 
   5   6   7      814.70      822.31     32.13 o 
   6   6   7      327.69      302.58     38.63 o 
  -4   7   7      290.28      265.51     30.92 o 
  -3   7   7      537.65      534.46     43.29 o 
  -2   7   7       72.99       53.02     14.06 o 
  -1   7   7      456.81      472.49     29.67 o 
   0   7   7      308.50      308.85     20.93 o 
   1   7   7      478.81      489.34     25.02 o 
   2   7   7       92.15      105.69     14.18 o 
   3   7   7      526.43      575.45     32.33 o 
   4   7   7      270.27      273.16     38.79 o 
   0   8   7       68.72       62.92     15.94 o 
   0   0   8      866.48      797.18     17.48 o 
   1   0   8     1385.99     1344.99     17.59 o 
   2   0   8     2340.12     2302.07     27.06 o 
   3   0   8      252.70      237.95     10.14 o 
   4   0   8     7890.94     7690.98     79.97 o 
   5   0   8     1302.60     1261.00     48.88 o 
   6   0   8      428.76      412.80     23.25 o 
   7   0   8       40.18       33.37     12.74 o 
   8   0   8        7.52       -1.93     10.15 o 
   9   0   8      320.46      289.21     28.76 o 
  -9   1   8       32.82       18.69      6.93 o 
  -8   1   8       33.72       25.80      7.66 o 
  -7   1   8      682.46      658.99     20.12 o 
  -6   1   8     2820.45     2817.23     45.81 o 
  -5   1   8      240.22      250.21     19.67 o 
  -4   1   8       63.92       62.00      7.22 o 
  -3   1   8      506.61      518.46     14.25 o 
  -2   1   8     3349.41     3400.84     32.56 o 
  -1   1   8      435.89      437.71     10.11 o 
   0   1   8      172.19      172.55      6.45 o 
   1   1   8      425.08      429.04     10.16 o 
   2   1   8     3364.00     3432.57     36.28 o 
   3   1   8      506.72      494.84     13.53 o 
   4   1   8       58.01       61.36     10.27 o 
   5   1   8      213.42      233.04     17.75 o 
   6   1   8     2851.10     2930.29     62.93 o 
   7   1   8      731.34      734.04     36.43 o 
   8   1   8       26.58       26.04     13.23 o 
   9   1   8       47.45       34.31     19.01 o 
  -9   2   8      274.93      227.20     16.68 o 
  -8   2   8     3229.72     3265.59     61.85 o 
  -7   2   8        4.29       -4.43      5.09 o 
  -6   2   8     1450.37     1442.00     44.35 o 
  -5   2   8      341.92      316.46     14.86 o 
  -4   2   8      454.82      423.65     19.83 o 
  -3   2   8       80.08       78.42      7.35 o 
  -2   2   8     1738.11     1757.57     25.45 o 
  -1   2   8      398.69      423.78      9.82 o 
   0   2   8    16334.59    16409.56    132.37 o 
   1   2   8      434.36      464.59     12.72 o 
   2   2   8     1730.54     1732.18     28.13 o 
   3   2   8      100.42      110.52      7.19 o 
   4   2   8      451.26      419.48     21.97 o 
   5   2   8      314.59      297.83     20.28 o 
   6   2   8     1441.67     1497.85     52.16 o 
   7   2   8        2.67        4.38     10.21 o 
   8   2   8     3204.58     3286.08     86.91 o 
   9   2   8      245.32      239.78     27.12 o 
  -8   3   8      101.04       90.26     13.19 o 
  -7   3   8      527.35      566.63     24.69 o 
  -6   3   8     1945.59     2040.42     46.90 o 
  -5   3   8       95.27      100.64      9.74 o 
  -4   3   8      145.48      143.69     10.67 o 
  -3   3   8      406.17      390.82     18.03 o 
  -2   3   8     2801.10     2835.85     38.09 o 
  -1   3   8      257.53      273.20     11.90 o 
   0   3   8      173.40      161.36      8.46 o 
   1   3   8      309.21      337.70     12.18 o 
   2   3   8     2756.32     2774.52     37.41 o 
   3   3   8      331.02      325.91     13.80 o 
   4   3   8      126.17      142.74     15.61 o 
   5   3   8       96.67       76.74     12.90 o 
   6   3   8     1901.78     1983.19     63.30 o 
   7   3   8      489.42      476.47     34.10 o 
   8   3   8       91.14      116.67     20.75 o 
  -8   4   8        2.23       -1.22     11.05 o 
  -7   4   8       17.87       18.24     13.40 o 
  -6   4   8      533.38      511.02     35.86 o 
  -5   4   8      768.68      773.23     30.68 o 
  -4   4   8     5036.41     4960.67     87.33 o 
  -3   4   8      158.54      134.61     14.96 o 
  -2   4   8     2268.31     2278.02     41.59 o 
  -1   4   8      779.15      779.88     22.60 o 
   0   4   8      109.29      110.33     11.61 o 
   1   4   8      755.74      744.82     20.59 o 
   2   4   8     2295.71     2287.28     32.79 o 
   3   4   8      192.12      191.83     11.90 o 
   4   4   8     5016.23     5009.51     73.94 o 
   5   4   8      702.94      666.86     24.30 o 
   6   4   8      543.82      532.82     21.66 o 
   7   4   8       19.80        6.16      6.45 o 
   8   4   8        0.95        1.86      6.00 o 
  -7   5   8      301.62      282.15     31.83 o 
  -6   5   8      857.56      813.51     44.89 o 
  -5   5   8      197.18      147.71     23.13 o 
  -4   5   8      427.07      417.02     25.79 o 
  -3   5   8      377.96      381.81     24.75 o 
  -2   5   8     1432.96     1430.84     51.78 o 
  -1   5   8      147.53      162.19     21.06 o 
   0   5   8      660.72      662.76     27.13 o 
   1   5   8      163.44      159.04     16.35 o 
   2   5   8     1431.19     1461.69     42.45 o 
   3   5   8      345.94      329.29     17.39 o 
   4   5   8      393.92      411.35     23.38 o 
   5   5   8      195.47      181.61     16.24 o 
   6   5   8      861.18      865.75     40.25 o 
   7   5   8      303.70      271.21     19.07 o 
  -5   6   8      112.03      114.87     18.41 o 
  -4   6   8      115.28      104.18     17.89 o 
  -3   6   8       60.76       62.72     17.22 o 
  -2   6   8      922.39      847.77     43.34 o 
  -1   6   8      155.22      158.00     27.09 o 
   0   6   8     4613.65     4689.32     87.00 o 
   1   6   8      142.49      153.65     15.18 o 
   2   6   8      947.20      926.78     30.40 o 
   3   6   8       59.85       53.34     13.46 o 
   4   6   8      106.34      115.09     21.23 o 
   5   6   8       88.90       92.67     14.44 o 
  -3   7   8       85.58       60.52     18.72 o 
  -2   7   8      748.13      753.83     45.25 o 
  -1   7   8       56.56       26.33     15.17 o 
   0   7   8      335.26      349.05     26.68 o 
   1   7   8       80.87       53.19     11.96 o 
   2   7   8      731.83      792.34     30.70 o 
   3   7   8       60.88       33.80     13.05 o 
   1   0   9    10241.80    10220.19     93.67 o 
   2   0   9      313.24      318.37      9.63 o 
   3   0   9       69.08       68.29      7.54 o 
   4   0   9       72.60       69.06      7.72 o 
   5   0   9      103.71       99.39      8.25 o 
   6   0   9      119.96      117.41      8.79 o 
   7   0   9     4383.90     4563.79    105.63 o 
   8   0   9       11.34       10.61     11.22 o 
   9   0   9     1677.12     1745.21     92.71 o 
  -9   1   9      506.87      479.16     22.98 o 
  -8   1   9      113.22       96.51     10.51 o 
  -7   1   9      793.87      803.37     24.78 o 
  -6   1   9        5.77        0.39      4.96 o 
  -5   1   9     2287.09     2253.23     54.34 o 
  -4   1   9      104.17       93.60      7.81 o 
  -3   1   9     1507.57     1491.62     33.08 o 
  -2   1   9       41.58       39.30      3.95 o 
  -1   1   9     3128.99     3043.01     40.35 o 
   0   1   9      184.95      164.09     10.46 o 
   1   1   9     3199.46     3117.01     38.31 o 
   2   1   9       39.45       35.92      5.00 o 
   3   1   9     1470.79     1465.09     26.21 o 
   4   1   9      101.29       87.04      8.29 o 
   5   1   9     2342.80     2329.08     80.06 o 
   6   1   9        5.51       11.63     10.85 o 
   7   1   9      790.16      841.65     41.26 o 
   8   1   9      129.52      151.79     22.56 o 
   9   1   9      535.06      545.00     50.02 o 
  -8   2   9        6.35        1.09      6.80 o 
  -7   2   9       33.92       32.24      8.70 o 
  -6   2   9       62.24       60.03      9.90 o 
  -5   2   9     4427.73     4484.85     68.94 o 
  -4   2   9        2.14       -0.19      4.39 o 
  -3   2   9     4446.32     4497.91     65.09 o 
  -2   2   9       26.97       21.76      7.27 o 
  -1   2   9       26.12       25.68      5.25 o 
   0   2   9       77.75       83.43      9.35 o 
   1   2   9       17.08       13.16      4.66 o 
   2   2   9       25.80       30.88      5.12 o 
   3   2   9     4487.45     4477.75     56.23 o 
   4   2   9        2.18       -1.70      4.70 o 
   5   2   9     4401.05     4354.48    103.06 o 
   6   2   9       67.90      107.94     18.93 o 
   7   2   9       46.10       36.38     14.49 o 
   8   2   9        8.09        2.45     11.68 o 
  -8   3   9       52.18       64.95     18.55 o 
  -7   3   9      436.13      427.09     34.26 o 
  -6   3   9      115.30       91.81     18.65 o 
  -5   3   9     1384.89     1366.22     52.51 o 
  -4   3   9      115.61      105.91     19.38 o 
  -3   3   9     1182.38     1170.99     70.09 o 
  -2   3   9        5.61       22.44      7.88 o 
  -1   3   9     2217.77     2175.69     35.55 o 
   0   3   9       85.21       86.64      8.67 o 
   1   3   9     2201.08     2184.69     40.46 o 
   2   3   9        2.58       -1.33      4.23 o 
   3   3   9     1192.60     1222.20     30.34 o 
   4   3   9      131.62      136.16     16.54 o 
   5   3   9     1382.02     1378.85     53.69 o 
   6   3   9      112.83      110.97     19.56 o 
   7   3   9      436.94      436.29     34.48 o 
   8   3   9       48.29       60.44     18.62 o 
  -7   4   9     2859.01     2911.21     87.38 o 
  -6   4   9       86.07      112.09     22.21 o 
  -5   4   9       64.03       86.18     14.26 o 
  -4   4   9       46.34       39.51     10.83 o 
  -3   4   9       75.89       78.55     12.87 o 
  -2   4   9      140.55      130.32      9.68 o 
  -1   4   9     4869.53     4780.66     83.95 o 
   0   4   9      114.92      111.44     20.88 o 
   1   4   9     4853.00     4884.20     71.34 o 
   2   4   9      145.60      144.54     10.86 o 
   3   4   9       80.24       84.42      9.74 o 
   4   4   9       63.23       63.10     10.69 o 
   5   4   9       68.82       73.72     10.88 o 
   6   4   9      102.34      109.76     12.28 o 
   7   4   9     2886.70     2902.51     58.99 o 
  -6   5   9       18.75       11.51     13.78 o 
  -5   5   9      799.10      773.94     34.79 o 
  -4   5   9       70.00       72.99     14.45 o 
  -3   5   9      903.19      838.31     34.41 o 
  -2   5   9      127.39      120.46     16.24 o 
  -1   5   9     1510.07     1561.53     52.31 o 
   0   5   9      110.09      115.73     14.92 o 
   1   5   9     1564.33     1576.55     48.37 o 
   2   5   9      131.00      100.97     16.88 o 
   3   5   9      872.47      930.48     32.54 o 
   4   5   9       78.55       88.61     13.02 o 
   5   5   9      857.32      855.02     31.70 o 
   6   5   9       23.97       20.64     12.01 o 
  -5   6   9     1946.49     1877.51     91.05 o 
  -4   6   9       57.29       36.92     13.34 o 
  -3   6   9     1943.79     1952.89     57.19 o 
  -2   6   9        5.61        4.02      9.97 o 
  -1   6   9      134.91      168.08     24.44 o 
   0   6   9       64.83       62.95     17.57 o 
   1   6   9      122.02      139.04     17.93 o 
   2   6   9        8.40       13.47     10.52 o 
   3   6   9     2022.43     2077.74    101.12 o 
   4   6   9       52.60       54.98     22.85 o 
   5   6   9     1916.08     2015.95    102.80 o 
  -2   7   9       46.18       45.13     21.23 o 
  -1   7   9      526.42      535.66     41.06 o 
   0   7   9        7.00       13.72     14.60 o 
   1   7   9      533.23      498.52     39.69 o 
   2   7   9       36.98       19.13     12.43 o 
   0   0  10        8.33       -1.67      5.83 o 
   1   0  10      813.76      827.28     22.18 o 
   2   0  10     1217.04     1161.82     26.36 o 
   3   0  10      178.37      180.05     11.27 o 
   4   0  10     2258.31     2164.66     44.92 o 
   5   0  10      997.11      990.86     28.37 o 
   6   0  10      442.07      406.32     18.06 o 
   7   0  10        4.53        0.00      5.16 o 
   8   0  10      155.32      143.07     11.56 o 
  -8   1  10       11.94        4.94      6.71 o 
  -7   1  10      561.26      555.40     22.65 o 
  -6   1  10      367.39      373.43     18.62 o 
  -5   1  10       26.86       27.16      7.69 o 
  -4   1  10       61.02       73.01     18.07 o 
  -3   1  10      558.70      530.63     18.03 o 
  -2   1  10      165.20      176.11      9.14 o 
  -1   1  10      391.67      415.40     16.96 o 
   0   1  10      104.32       92.24      9.47 o 
   1   1  10      354.30      369.79     16.59 o 
   2   1  10      160.08      189.30     15.22 o 
   3   1  10      611.09      637.86     22.28 o 
   4   1  10       65.78       69.18      9.58 o 
   5   1  10       40.96       39.35      7.41 o 
   6   1  10      356.88      381.51     19.57 o 
   7   1  10      553.64      517.63     18.94 o 
   8   1  10       13.51        4.07     13.40 o 
  -8   2  10      578.40      614.83     27.06 o 
  -7   2  10        2.32        1.53      6.94 o 
  -6   2  10     1288.06     1335.29     37.29 o 
  -5   2  10      509.57      497.34     36.19 o 
  -4   2  10      337.86      337.79     27.19 o 
  -3   2  10       23.83       25.00      8.55 o 
  -2   2  10      898.24      854.22     29.02 o 
  -1   2  10      264.97      250.31     13.84 o 
   0   2  10     3157.21     3154.23     50.28 o 
   1   2  10      232.82      220.33     13.23 o 
   2   2  10      890.00      862.62     24.69 o 
   3   2  10       19.02       15.84      6.97 o 
   4   2  10      337.40      303.93     17.28 o 
   5   2  10      523.20      489.60     20.94 o 
   6   2  10     1292.16     1290.37     41.48 o 
   7   2  10        8.35       -1.65     12.18 o 
   8   2  10      592.22      624.65     41.75 o 
  -7   3  10      430.10      414.61     35.59 o 
  -6   3  10      192.05      181.06     25.46 o 
  -5   3  10       31.82       30.49     13.57 o 
  -4   3  10      167.09      134.17     15.64 o 
  -3   3  10      526.51      510.16     24.98 o 
  -2   3  10      138.03      153.48     15.75 o 
  -1   3  10      199.74      195.53     16.84 o 
   0   3  10      339.61      341.85     22.04 o 
   1   3  10      230.49      225.18     14.50 o 
   2   3  10      154.96      184.85     13.44 o 
   3   3  10      498.31      518.55     23.36 o 
   4   3  10      178.48      149.55     14.38 o 
   5   3  10       53.73       41.18      9.31 o 
   6   3  10      213.29      240.25     28.01 o 
   7   3  10      395.82      349.61     33.51 o 
  -6   4  10      679.53      698.32     62.82 o 
  -5   4  10      544.32      537.95     40.18 o 
  -4   4  10     1690.10     1646.81     58.79 o 
  -3   4  10      179.22      179.51     18.31 o 
  -2   4  10     1511.75     1565.92     46.28 o 
  -1   4  10      633.72      647.90     43.65 o 
   0   4  10       76.66       55.99     11.65 o 
   1   4  10      598.22      620.08     23.19 o 
   2   4  10     1505.99     1602.31     55.68 o 
   3   4  10      183.40      151.49     15.38 o 
   4   4  10     1702.84     1721.32     37.04 o 
   5   4  10      545.60      567.38     20.69 o 
   6   4  10      663.26      666.81     27.55 o 
  -5   5  10       56.98       35.98     17.10 o 
  -4   5  10      528.35      521.43     30.68 o 
  -3   5  10      321.75      321.42     24.65 o 
  -2   5  10      131.73      132.78     17.58 o 
  -1   5  10      183.79      156.42     18.13 o 
   0   5  10      727.49      711.78     31.03 o 
   1   5  10      167.13      180.21     15.77 o 
   2   5  10      131.92      143.61     17.67 o 
   3   5  10      344.55      398.72     43.29 o 
   4   5  10      565.34      573.56     27.87 o 
   5   5  10       73.45       73.73     13.18 o 
  -3   6  10       43.09       27.37     13.06 o 
  -2   6  10      871.23      890.71     38.52 o 
  -1   6  10      128.62      120.89     17.88 o 
   0   6  10     1113.33     1108.18     41.51 o 
   1   6  10      124.07      108.69     23.87 o 
   2   6  10      825.02      913.59     46.73 o 
   3   6  10       52.63       64.18     18.44 o 
   1   0  11       30.72       26.25      8.39 o 
   2   0  11      353.85      382.71     20.34 o 
   3   0  11     5113.78     5269.08     85.34 o 
   4   0  11       24.53       19.89      8.73 o 
   5   0  11     2513.29     2520.46     53.19 o 
   6   0  11      506.42      474.87     22.04 o 
   7   0  11       17.04       10.67      7.32 o 
  -7   1  11      445.23      462.14     22.73 o 
  -6   1  11       66.01       50.91     13.02 o 
  -5   1  11      614.96      593.64     24.96 o 
  -4   1  11      359.58      374.69     20.24 o 
  -3   1  11     1104.38     1112.75     34.29 o 
  -2   1  11        4.52       -0.46      6.92 o 
  -1   1  11      876.09      880.25     29.52 o 
   0   1  11      655.23      653.41     21.24 o 
   1   1  11      897.18      899.15     24.98 o 
   2   1  11        4.57       14.79      7.98 o 
   3   1  11     1069.29     1123.90     37.20 o 
   4   1  11      330.41      350.84     19.20 o 
   5   1  11      635.48      611.72     24.31 o 
   6   1  11       62.60       37.60      8.82 o 
   7   1  11      429.33      432.62     20.36 o 
  -7   2  11     1448.54     1386.77     59.85 o 
  -6   2  11      181.85      159.93     24.17 o 
  -5   2  11       71.00       86.03     19.31 o 
  -4   2  11       36.60       30.92     13.13 o 
  -3   2  11       10.32       -1.02      7.47 o 
  -2   2  11      279.26      263.02     19.07 o 
  -1   2  11     3150.37     3205.41     62.80 o 
   0   2  11        7.82       14.95      6.54 o 
   1   2  11     3125.65     3064.78     66.71 o 
   2   2  11      250.84      244.55     17.56 o 
   3   2  11       12.49       10.62      7.46 o 
   4   2  11       31.97       31.12      8.68 o 
   5   2  11       67.68       64.42     10.66 o 
   6   2  11      173.65      155.69     18.69 o 
   7   2  11     1422.75     1383.62     41.72 o 
  -6   3  11      116.04      118.38     21.59 o 
  -5   3  11      589.43      559.67     42.72 o 
  -4   3  11      237.61      245.57     27.42 o 
  -3   3  11      792.75      833.05     32.33 o 
  -2   3  11       13.83        5.14      8.29 o 
  -1   3  11      784.05      804.16     46.13 o 
   0   3  11      431.44      439.74     23.63 o 
   1   3  11      738.31      748.98     24.80 o 
   2   3  11        8.03        1.62      8.49 o 
   3   3  11      785.69      824.37     51.37 o 
   4   3  11      272.13      274.47     21.04 o 
   5   3  11      572.05      590.44     28.04 o 
   6   3  11       97.60       95.13     12.76 o 
  -5   4  11     1608.08     1543.23    118.52 o 
  -4   4  11        2.74      -10.38     10.38 o 
  -3   4  11     2993.60     2970.97     68.29 o 
  -2   4  11      282.38      324.14     23.51 o 
  -1   4  11      143.37      147.40     17.38 o 
   0   4  11        3.10        5.37      8.91 o 
   1   4  11      118.78      132.50     13.97 o 
   2   4  11      260.80      267.83     27.11 o 
   3   4  11     3013.32     3131.94     86.47 o 
   4   4  11        2.58        6.53      8.57 o 
   5   4  11     1615.61     1606.05     44.75 o 
  -4   5  11      271.22      268.01     24.94 o 
  -3   5  11      491.44      441.56     29.00 o 
  -2   5  11       28.71       13.06     11.06 o 
  -1   5  11      446.54      468.22     28.48 o 
   0   5  11      180.09      164.81     18.97 o 
   1   5  11      456.57      464.92     27.48 o 
   2   5  11       18.97       31.99     14.85 o 
   3   5  11      456.44      396.75     64.31 o 
   4   5  11      248.10      206.46     28.61 o 
   0   0  12     6007.12     6148.33    117.89 o 
   1   0  12       30.28       17.77      8.73 o 
   2   0  12      685.13      709.35     30.92 o 
   3   0  12       14.08        6.96     12.05 o 
   4   0  12      663.36      692.28     38.69 o 
   5   0  12       13.43        9.17      8.01 o 
   6   0  12      431.08      450.15     34.03 o 
  -6   1  12     1334.21     1407.36     68.46 o 
  -5   1  12      109.49       84.73     18.81 o 
  -4   1  12       40.38       50.01     15.72 o 
  -3   1  12        2.63       -4.79      9.78 o 
  -2   1  12     2900.76     2967.82     70.44 o 
  -1   1  12      100.33      107.56     14.04 o 
   0   1  12        5.32       -2.70      7.52 o 
   1   1  12      108.50      128.26     14.67 o 
   2   1  12     2868.19     2956.26     61.21 o 
   3   1  12        1.99       -7.57      9.74 o 
   4   1  12       44.96       37.03      9.78 o 
   5   1  12      109.51       91.97     12.83 o 
   6   1  12     1310.33     1378.25     39.66 o 
  -6   2  12      175.46      162.97     26.09 o 
  -5   2  12      139.59      162.41     24.69 o 
  -4   2  12     4342.92     4471.62    110.33 o 
  -3   2  12       67.32       71.50     17.13 o 
  -2   2  12      739.79      740.33     32.38 o 
  -1   2  12      167.88      172.49     21.32 o 
   0   2  12      412.02      378.37     24.59 o 
   1   2  12      152.00      157.49     16.48 o 
   2   2  12      762.78      746.65     37.94 o 
   3   2  12       81.19       93.11     18.95 o 
   4   2  12     4385.75     4547.11    109.26 o 
   5   2  12      129.43      127.47     14.61 o 
   6   2  12      178.81      173.86     16.21 o 
  -5   3  12      170.03      166.40     26.02 o 
  -4   3  12       87.08       91.39     20.06 o 
  -3   3  12       29.55       29.95     11.16 o 
  -2   3  12     2175.48     2263.99     56.54 o 
  -1   3  12       79.12       62.78     13.21 o 
   0   3  12        4.12        6.96      9.10 o 
   1   3  12       95.83      126.29     19.20 o 
   2   3  12     2158.41     2190.11     68.51 o 
   3   3  12       22.93       30.75     14.82 o 
   4   3  12       92.91       79.44     19.08 o 
   5   3  12      200.97      254.13     30.47 o 
  -4   4  12      284.69      295.00     39.51 o 
  -3   4  12       60.35       66.09     15.13 o 
  -2   4  12      646.63      658.31     32.36 o 
  -1   4  12       42.68       55.15     13.17 o 
   0   4  12     3925.88     4012.18     80.83 o 
   1   4  12       28.77       40.75     14.93 o 
   2   4  12      624.74      601.21     38.82 o 
   3   4  12       74.91       66.97     18.70 o 
   4   4  12      299.43      285.26     43.72 o 
  -1   5  12       11.90       19.94     11.96 o 
   0   5  12       78.75       72.08     15.57 o 
   1   5  12       21.72        2.90     18.90 o 
   1   0  13      547.01      560.24     26.89 o 
   2   0  13      479.06      408.58     31.07 o 
   3   0  13      540.33      511.87     35.49 o 
   4   0  13       40.18       37.90     15.56 o 
   5   0  13      308.41      222.75     28.87 o 
  -4   1  13      263.59      287.36     40.36 o 
  -3   1  13        7.15        7.34     12.52 o 
  -2   1  13       23.17       22.42     10.22 o 
  -1   1  13       10.85       17.91      9.96 o 
   0   1  13      154.68      140.93     20.46 o 
   1   1  13        4.11       10.28     11.40 o 
   2   1  13       23.37       21.60     12.97 o 
   3   1  13        6.94       10.52     12.74 o 
   4   1  13      260.98      268.39     29.55 o 
  -4   2  13      209.92      192.44     26.80 o 
  -3   2  13      235.92      204.21     26.13 o 
  -2   2  13      333.28      376.50     24.77 o 
  -1   2  13      821.63      856.21     33.73 o 
   0   2  13       15.66       12.85     12.41 o 
   1   2  13      811.01      797.22     39.33 o 
   2   2  13      334.90      324.82     29.40 o 
   3   2  13      232.29      217.92     26.73 o 
   4   2  13      211.64      177.43     25.91 o 
  -3   3  13      191.04      189.54     26.92 o 
  -2   3  13       48.30       18.83     11.35 o 
  -1   3  13       99.08      101.42     16.33 o 
   0   3  13      157.00      145.06     21.87 o 
   1   3  13      121.85      123.09     31.10 o 
   2   3  13       46.00       40.70     23.29 o 
   3   3  13      171.47      181.80     35.82 o 
   0   4  13       29.12        7.42     13.88 o 
   0   0  14      118.66      166.99     33.19 o 
   1   0  14       78.14       54.33     16.57 o 
   2   0  14      378.19      392.92     56.69 o 
   3   0  14       89.96       83.54     19.97 o 
  -2   1  14      910.56      859.71     44.90 o 
  -1   1  14      123.29      104.88     19.96 o 
   0   1  14        4.92        5.96     12.49 o 
   1   1  14      147.81      135.51     32.34 o 
   2   1  14      914.94      872.04     65.56 o 
  -1   2  14      190.31      199.14     25.39 o 
   0   2  14     2402.66     2402.89     74.23 o 
   1   2  14      172.64      121.98     32.13 o 
                                                 
